# Supplementary material for: Remote Ischaemic Preconditioning in Intra-Abdominal Cancer Surgery (RIPCa): A Pilot Randomised Controlled Trial
Source: J Clin Med. 2022 Mar 23;11(7):1770. doi: 10.3390/jcm11071770 (PMC8999621; doi:10.3390/jcm11071770)
Supplement: Supplementary file 1 [file jcm-11-01770-s001.zip]

Archive with 1 entries (1 files):
- jcm-1626253-supplementary.pdf
